# Supplementary material for: Characterization of Slurry-Cast Layer Compounds for 3D Printing of High Strength Casting Cores
Source: Materials (Basel). 2021 Oct 16;14(20):6149. doi: 10.3390/ma14206149 (PMC8539653; doi:10.3390/ma14206149)
Supplement: Supplementary file 1 [file materials-14-06149-s001.zip]

Archive with 1 entries (1 files):
- materials-1393455-supplementary.pdf
